# Supplementary material for: Novel Germline Mutations in a Cohort of Men with Familial Prostate Cancer
Source: Cancers (Basel). 2022 Jul 26;14(15):3623. doi: 10.3390/cancers14153623 (PMC9332384; doi:10.3390/cancers14153623)
Supplement: Supplementary file 1 [file cancers-14-03623-s001.zip]

Archive with 1 entries (1 files):
- cancers-1805198-supplementary.pdf
